# Supplementary material for: Paratullbergia Womersley in China: the description of a new species and a key to the genus (Collembola, Tullbergiidae)
Source: Zookeys. 2015 Nov 11;(534):55–60. doi: 10.3897/zookeys.534.6036 (PMC4669936; doi:10.3897/zookeys.534.6036)
Supplement: XML Treatment for Paratullbergia changfengensis [file zookeys.534.6036-treatment1.xml]

<!DOCTYPE tp:taxon-treatment
  PUBLIC "-//TaxonX//DTD Taxonomic Treatment Publishing DTD v0 20100105//EN" "tax-treatment-NSO.dtd">
<tp:taxon-treatment xmlns:tp="http://www.plazi.org/taxpub"><tp:treatment-meta><kwd-group><label>Taxon classification</label><kwd><named-content content-type="kingdom">Animalia</named-content></kwd><kwd><named-content content-type="order">Collembola</named-content></kwd><kwd><named-content content-type="family">Tullbergiidae</named-content></kwd></kwd-group><mixed-citation publication-type="journal"><person-group><name><surname>Bu</surname><given-names>Yun</given-names></name><name><surname>Gao</surname><given-names>Yan</given-names></name></person-group><article-title><italic><tp:taxon-name><tp:taxon-name-part taxon-name-part-type="genus">Paratullbergia</tp:taxon-name-part></tp:taxon-name></italic> Womersley in China: the description of a new species and a key to the genus (<tp:taxon-name><tp:taxon-name-part taxon-name-part-type="order">Collembola</tp:taxon-name-part></tp:taxon-name>, <tp:taxon-name><tp:taxon-name-part taxon-name-part-type="family">Tullbergiidae</tp:taxon-name-part></tp:taxon-name>)</article-title><source>Zookeys</source><day>11</day><month>11</month><year>2015</year><volume>2015</volume><issue>534</issue><fpage>55</fpage><lpage>60</lpage><pub-id pub-id-type="doi">10.3897/zookeys.534.6036</pub-id></mixed-citation></tp:treatment-meta><tp:nomenclature><tp:taxon-name>
                            <tp:taxon-name-part taxon-name-part-type="genus">Paratullbergia</tp:taxon-name-part>
                            <tp:taxon-name-part taxon-name-part-type="species">changfengensis</tp:taxon-name-part>
                            <object-id xmlns:xlink="http://www.w3.org/1999/xlink" content-type="zoobank" xlink:type="simple">http://zoobank.org/2E6BA83A-245D-4B94-89DA-99257167E83C</object-id>
                        </tp:taxon-name><tp:taxon-status xmlns:xlink="http://www.w3.org/1999/xlink" xlink:type="simple">sp. n.</tp:taxon-status><xref ref-type="fig" rid="F1">Figs 1–6</xref><xref ref-type="table" rid="T1">, Table 1</xref></tp:nomenclature><tp:treatment-sec sec-type="material"><title>Material examined.</title><p>Holotype, male (No. Changfeng2-2) (<abbrev xmlns:xlink="http://www.w3.org/1999/xlink" content-type="institution" xlink:title="Shanghai Natural History Museum" xlink:type="simple">SNHM</abbrev>), China, Shanghai, extracted from soil samples of broad-leaved forest of Changfeng Park, <named-content xmlns:xlink="http://www.w3.org/1999/xlink" content-type="dwc:verbatimCoordinates" xlink:type="simple">31°13'N <!--PageBreak-->121°23'E</named-content>, 15-III-2015, coll. Y. Bu &amp; Y. Gao. Paratypes, 2 females (Nos. Changfeng2-1, Changfeng3-Changfeng7) (<abbrev xmlns:xlink="http://www.w3.org/1999/xlink" content-type="institution" xlink:title="Shanghai Natural History Museum" xlink:type="simple">SNHM</abbrev>), data same as holotype. Other materials: 2 juveniles and 1 male subadult (Nos. Changfeng1, Changfeng8, Changfeng9), data same as holotype.</p></tp:treatment-sec><tp:treatment-sec sec-type="Description"><title>Description.</title><p>Adult body 0.85 mm long in average (0.7–1.0 mm, n = 7). Both females and males were present. Setae well differentiated into micro- and macrosetae (Fig. <xref ref-type="fig" rid="F1">1</xref>). Granulations coarse, formed by secondary granules, 2.5–4.0 µm in diameter. Pseudocellar formula: 11/122/11111, 5–8 µm in diameter; on antenna base composed by four ridges from one side only (type IV) (Fig. <xref ref-type="fig" rid="F1">2</xref>), others star-like (type I); on <abbrev xmlns:xlink="http://www.w3.org/1999/xlink" xlink:title="thoracic segment" xlink:type="simple">Th</abbrev>. I between seta m2 and m3, and close to hind margin; on <abbrev xmlns:xlink="http://www.w3.org/1999/xlink" xlink:title="thoracic segment" xlink:type="simple">Th</abbrev>. II and III between setae m4/m5 and p3/p4, and close to m5 and p3 respectively; on <abbrev xmlns:xlink="http://www.w3.org/1999/xlink" xlink:title="abdominal segment" xlink:type="simple">Abd</abbrev>. I–III posterior to seta p3; on <abbrev xmlns:xlink="http://www.w3.org/1999/xlink" xlink:title="abdominal segment" xlink:type="simple">Abd</abbrev>. IV parallel to seta p3; on <abbrev xmlns:xlink="http://www.w3.org/1999/xlink" xlink:title="abdominal segment" xlink:type="simple">Abd</abbrev>. V on the border of <abbrev xmlns:xlink="http://www.w3.org/1999/xlink" xlink:title="abdominal segment" xlink:type="simple">Abd</abbrev>. VI (Fig. <xref ref-type="fig" rid="F1">1</xref>).</p><fig id="F1" position="float" orientation="portrait"><label>Figures 1–6.</label><caption><p><italic><tp:taxon-name><tp:taxon-name-part taxon-name-part-type="genus">Paratullbergia</tp:taxon-name-part> <tp:taxon-name-part taxon-name-part-type="species">changfengensis</tp:taxon-name-part></tp:taxon-name></italic> sp. n. (holotype). <bold>1</bold> Habitus, dorsal view, <abbrev xmlns:xlink="http://www.w3.org/1999/xlink" xlink:type="simple">s<def><p>–sensillum</p></def></abbrev>, <abbrev xmlns:xlink="http://www.w3.org/1999/xlink" xlink:type="simple">ms<def><p>–microsensillum</p></def></abbrev> <bold>2</bold> Postantennal organ and pseudocelli <bold>3</bold> <abbrev xmlns:xlink="http://www.w3.org/1999/xlink" xlink:title="antennal segment" xlink:type="simple">Ant</abbrev>. III and IV, <abbrev xmlns:xlink="http://www.w3.org/1999/xlink" xlink:type="simple">a, b, c, d, e<def><p>–large sensilla</p></def></abbrev>, <abbrev xmlns:xlink="http://www.w3.org/1999/xlink" xlink:type="simple">ms<def><p>–microsensillum</p></def></abbrev>, <abbrev xmlns:xlink="http://www.w3.org/1999/xlink" xlink:type="simple">so<def><p>–subapical organite</p></def></abbrev>, <abbrev xmlns:xlink="http://www.w3.org/1999/xlink" xlink:type="simple">vs<def><p>–apical vesicles</p></def></abbrev>, <abbrev xmlns:xlink="http://www.w3.org/1999/xlink" xlink:type="simple">sc<def><p>–sensory clubs</p></def></abbrev>, <abbrev xmlns:xlink="http://www.w3.org/1999/xlink" xlink:type="simple">sr<def><p>–sensory rods</p></def></abbrev>, <abbrev xmlns:xlink="http://www.w3.org/1999/xlink" xlink:type="simple">vsc<def><p>–ventral sensory club</p></def></abbrev> <bold>4</bold> Tibiotarsus III and claw <bold>5</bold> Abdomen, ventral view <bold>6</bold> Male genital plate.</p></caption><graphic xmlns:xlink="http://www.w3.org/1999/xlink" xlink:href="zookeys-534-055-g001.jpg" position="float" orientation="portrait" xlink:type="simple" id="oo_64416.jpg"/></fig><p>Head seta a0 present (20–22 µm), c1 absent, oc2 as macroseta (25–30 µm), and sd5 as mesoseta (20–25 µm) (Fig. <xref ref-type="fig" rid="F1">1</xref>). Postantennal organ 25–30 µm long and 6–7 µm wide, composed of 32–47 elliptical vesicles arranged in two rows, and latero-externally widened with three rounded vesicles inserted (Fig. <xref ref-type="fig" rid="F1">2</xref>). Labrum with 4/5/4 setae. Labium with five papillae, six apical guard setae, six proximal setae, four basomedian setae, and five basolateral setae.</p><p>Antenna (100–135 µm) shorter than head (130–150 µm). <abbrev xmlns:xlink="http://www.w3.org/1999/xlink" xlink:title="antennal segment" xlink:type="simple">Ant</abbrev>. segment IV (Fig. <xref ref-type="fig" rid="F1">3</xref>) with five slightly thickened sensilla a–e, without basal heel, sensilla a, c, e long and curved toward inside, b and d short. Small microsensillum, subapical organite and one large apical vesicles present. Antennal organ III (Fig. <xref ref-type="fig" rid="F1">3</xref>) consists of two small sensory rods concealed behind two papilla and two thick sensory clubs bent toward each other, with four guard setae.</p><p>Legs without clavate tibiotarsal hairs (Fig. <xref ref-type="fig" rid="F1">4</xref>). Coxa, trochanter, femur and tibiotarsus with 3/7/7; 6/6/5; 10/10/10; 15/15/14 setae on Leg I, II and III, respectively. Anal lobes with seta 12’ and l3’ (Fig. <xref ref-type="fig" rid="F1">5</xref>). Claw 25 µm long, with short empodial appendage. Anal spines 30–32 µm long.</p><p>Adult chaetotaxy given in Fig. <xref ref-type="fig" rid="F1">1</xref>, Fig. <xref ref-type="fig" rid="F1">5</xref> and Table <xref ref-type="table" rid="T1">1</xref>. Microsensilla present on <abbrev xmlns:xlink="http://www.w3.org/1999/xlink" xlink:title="thoracic segment" xlink:type="simple">Th</abbrev>. II-III, and lateral sensory setae s 37–39 µm long (Fig. <xref ref-type="fig" rid="F1">1</xref>). Thorax with 0, 2, 2 ventral setae. <abbrev xmlns:xlink="http://www.w3.org/1999/xlink" xlink:title="abdominal segment" xlink:type="simple">Abd</abbrev>. I–III each with 2+2 axial setae dorsally, setae m3 and m4 present. <abbrev xmlns:xlink="http://www.w3.org/1999/xlink" xlink:title="abdominal segment" xlink:type="simple">Abd</abbrev>. IV with seta px, setae m2 and m3 present. <abbrev xmlns:xlink="http://www.w3.org/1999/xlink" xlink:title="abdominal segment" xlink:type="simple">Abd</abbrev>. segment V with sensory seta p3 slightly <!--PageBreak--><!--PageBreak-->differentiated, 22–29 µm long; seta a2 (15–16 µm) and p4 (19–21 µm) as microsetae (Fig. <xref ref-type="fig" rid="F1">1</xref>). Crescentic ridges on <abbrev xmlns:xlink="http://www.w3.org/1999/xlink" xlink:title="abdominal segment" xlink:type="simple">Abd</abbrev>. VI present.</p><p>Number of ventral setae on <abbrev xmlns:xlink="http://www.w3.org/1999/xlink" xlink:title="abdominal segment" xlink:type="simple">Abd</abbrev>. II, III and IV variable, with 17–20, 19–23, and 22–26 setae respectively (Fig. <xref ref-type="fig" rid="F1">5</xref>). Ventral tube with 4+4 apical setae and 2+2 basal setae (Fig. <xref ref-type="fig" rid="F1">5</xref>). Male genital plate with 18-21 setae (Fig. <xref ref-type="fig" rid="F1">6</xref>).</p><table-wrap id="T1" position="float" orientation="portrait"><label>Table 1.</label><caption><p>Adult Chaetotaxy of <italic><tp:taxon-name><tp:taxon-name-part taxon-name-part-type="genus">Paratullbergia</tp:taxon-name-part> <tp:taxon-name-part taxon-name-part-type="species">changfengensis</tp:taxon-name-part></tp:taxon-name></italic> sp. n.</p></caption><table id="TID0EZIAE" rules="all"><tbody><tr><th rowspan="1" colspan="1"/><th rowspan="1" colspan="1"/><th rowspan="1" colspan="3">Thorax</th><th rowspan="1" colspan="5">Abdomen</th></tr><tr><th rowspan="1" colspan="1">Segments</th><th rowspan="1" colspan="1"/><th rowspan="1" colspan="1">I</th><th rowspan="1" colspan="1">II</th><th rowspan="1" colspan="1">III</th><th rowspan="1" colspan="1">I</th><th rowspan="1" colspan="1">II</th><th rowspan="1" colspan="1">III</th><th rowspan="1" colspan="1">IV</th><th rowspan="1" colspan="1">V</th></tr><tr><td rowspan="1" colspan="1">Dorsal</td><td rowspan="1" colspan="1"><abbrev xmlns:xlink="http://www.w3.org/1999/xlink" xlink:title="anterior setae" xlink:type="simple">a</abbrev></td><td rowspan="1" colspan="1">-</td><td rowspan="1" colspan="1">10</td><td rowspan="1" colspan="1">10</td><td rowspan="1" colspan="1">10</td><td rowspan="1" colspan="1">10</td><td rowspan="1" colspan="1">10</td><td rowspan="1" colspan="1">10</td><td rowspan="1" colspan="1">10<xref ref-type="table-fn" rid="TN4"><sup>4</sup></xref></td></tr><tr><td rowspan="1" colspan="1"/><td rowspan="1" colspan="1"><abbrev xmlns:xlink="http://www.w3.org/1999/xlink" xlink:title="medial setae" xlink:type="simple">m</abbrev></td><td rowspan="1" colspan="1">8</td><td rowspan="1" colspan="1">8</td><td rowspan="1" colspan="1">8</td><td rowspan="1" colspan="1">4<xref ref-type="table-fn" rid="TN1"><sup>1</sup></xref></td><td rowspan="1" colspan="1">4<xref ref-type="table-fn" rid="TN1"><sup>1</sup></xref></td><td rowspan="1" colspan="1">4<xref ref-type="table-fn" rid="TN1"><sup>1</sup></xref></td><td rowspan="1" colspan="1">4<xref ref-type="table-fn" rid="TN2"><sup>2</sup></xref></td><td rowspan="1" colspan="1">-</td></tr><tr><td rowspan="1" colspan="1"/><td rowspan="1" colspan="1"><abbrev xmlns:xlink="http://www.w3.org/1999/xlink" xlink:title="posterior setae" xlink:type="simple">p</abbrev></td><td rowspan="1" colspan="1">-</td><td rowspan="1" colspan="1">8</td><td rowspan="1" colspan="1">8</td><td rowspan="1" colspan="1">10</td><td rowspan="1" colspan="1">10</td><td rowspan="1" colspan="1">10</td><td rowspan="1" colspan="1">11<xref ref-type="table-fn" rid="TN3"><sup>3</sup></xref></td><td rowspan="1" colspan="1">8<xref ref-type="table-fn" rid="TN5"><sup>5</sup></xref></td></tr><tr><td rowspan="1" colspan="1"/><td rowspan="1" colspan="1"><abbrev xmlns:xlink="http://www.w3.org/1999/xlink" xlink:title="pleural setae" xlink:type="simple">pl</abbrev></td><td rowspan="1" colspan="1">2</td><td rowspan="1" colspan="1">3</td><td rowspan="1" colspan="1">3</td><td rowspan="1" colspan="1">2</td><td rowspan="1" colspan="1">3</td><td rowspan="1" colspan="1">3</td><td rowspan="1" colspan="1">6</td><td rowspan="1" colspan="1">2</td></tr><tr><td rowspan="1" colspan="1">Ventral</td><td rowspan="1" colspan="1"/><td rowspan="1" colspan="1">0</td><td rowspan="1" colspan="1">2</td><td rowspan="1" colspan="1">2</td><td rowspan="1" colspan="1">12</td><td rowspan="1" colspan="1">17–20</td><td rowspan="1" colspan="1">19–23</td><td rowspan="1" colspan="1">22–26</td><td rowspan="1" colspan="1">10+(18–21)+4<xref ref-type="table-fn" rid="TN6"><sup>6</sup></xref></td></tr></tbody></table><table-wrap-foot><fn id="TN1"><label>1</label><p>seta m3 and m4 present</p></fn><fn id="TN2"><label>2</label><p>seta m2 and m3 present</p></fn><fn id="TN3"><label>3</label><p>seta px present</p></fn><fn id="TN4"><label>4</label><p>seta a2 as microseta</p></fn><fn id="TN5"><label>5</label><p>sensory seta p3 slightly differentiated, seta p4 as microseta</p></fn><fn id="TN6"><label>6</label><p>male genital plate with 18–21 setae</p></fn></table-wrap-foot></table-wrap></tp:treatment-sec><tp:treatment-sec sec-type="Etymology"><title>Etymology.</title><p>The species is named after the Changfeng Park where the type specimens were collected.</p></tp:treatment-sec><tp:treatment-sec sec-type="Distribution"><title>Distribution.</title><p>Known only from the type locality. Considering that all specimens were only found in Changfeng Park, and that no other <italic><tp:taxon-name><tp:taxon-name-part taxon-name-part-type="genus">Paratullbergia</tp:taxon-name-part></tp:taxon-name></italic> has ever been recorded from China, this species has been probably introduced from an other place together with plants and soil.</p></tp:treatment-sec><tp:treatment-sec sec-type="Diagnosis"><title>Diagnosis.</title><p><italic><tp:taxon-name><tp:taxon-name-part taxon-name-part-type="genus">Paratullbergia</tp:taxon-name-part> <tp:taxon-name-part taxon-name-part-type="species">changfengensis</tp:taxon-name-part></tp:taxon-name></italic> sp. n. is characterized by the presence of pseudocelli on thoracic segment I, with two pairs of pseudocelli on each thoracic segment II and III, the presence of seta px on abdominal segment IV, setae a2 and p4 on abdominal segment V as microsetae, and less differentiated sensory seta p3 on abdominal segment V. Bisexual.</p></tp:treatment-sec><tp:treatment-sec sec-type="Remarks"><title>Remarks.</title><p>The presence of pseudocelli on thoracic segment I easily distinguishes <italic><tp:taxon-name><tp:taxon-name-part taxon-name-part-type="genus">Paratullbergia</tp:taxon-name-part> <tp:taxon-name-part taxon-name-part-type="species">changfengensis</tp:taxon-name-part></tp:taxon-name></italic> sp. n. from other congeners. It is similar to <italic><tp:taxon-name><tp:taxon-name-part taxon-name-part-type="genus">Paratullbergia</tp:taxon-name-part> <tp:taxon-name-part taxon-name-part-type="species">trivandrana</tp:taxon-name-part></tp:taxon-name></italic> Prabhoo, 1971 from India in the presence of two pairs of pseudocelli on each of thoracic segments II and III, but differs in the presence of pseudocelli on thoracic segment I (absent in <italic><tp:taxon-name><tp:taxon-name-part taxon-name-part-type="genus">Paratullbergia</tp:taxon-name-part> <tp:taxon-name-part taxon-name-part-type="species">trivandrana</tp:taxon-name-part></tp:taxon-name></italic>) and shape of sensory seta p3 on abdominal segment V (setiform <abbrev xmlns:xlink="http://www.w3.org/1999/xlink" xlink:title="apical vesicles" xlink:type="simple">vs</abbrev>. flame-like). The nine existing species of the genus <italic><tp:taxon-name><tp:taxon-name-part taxon-name-part-type="genus">Paratullbergia</tp:taxon-name-part></tp:taxon-name></italic> can be distinguished by the following key.</p></tp:treatment-sec></tp:taxon-treatment>
